# Supplementary material for: Job Satisfaction of Health Practitioners Providing Outreach Health Services during COVID-19 in Rural New South Wales (NSW) and the Australian Capital Territory (ACT), Australia
Source: Healthcare (Basel). 2022 Dec 20;11(1):3. doi: 10.3390/healthcare11010003 (PMC9819187; doi:10.3390/healthcare11010003)
Supplement: Supplementary file 1 [file healthcare-11-00003-s001.zip]

Archive with 1 entries (1 files):
- healthcare-1965175-supplementary.pdf
